# Supplementary material for: Influence of Different Types, Utilization Times, and Volumes of Aging Barrels on the Metabolite Profile of Red Wine Revealed by 1H-NMR Metabolomics Approach
Source: Molecules. 2023 Sep 20;28(18):6716. doi: 10.3390/molecules28186716 (PMC10534683; doi:10.3390/molecules28186716)
Supplement: Supplementary file 1 [file molecules-28-06716-s001.zip]

Archive with 1 entries (1 files):
- molecules-2599304-supplementary.pdf
